# Supplementary material for: ﻿Two new species of cave-adapted pseudoscorpions (Pseudoscorpiones, Chthoniidae) from Yunnan, China
Source: Zookeys. 2022 Apr 20;1097:65–83. doi: 10.3897/zookeys.1097.82527 (PMC9046370; doi:10.3897/zookeys.1097.82527)
Supplement: XML Treatment for Tyrannochthonius pandus [file zookeys.1097.82527-treatment2.xml]

<!DOCTYPE tp:taxon-treatment
  PUBLIC "-//TaxonX//DTD Taxonomic Treatment Publishing DTD v0 20100105//EN" "tax-treatment-NSO.dtd">
<tp:taxon-treatment xmlns:tp="http://www.plazi.org/taxpub"><tp:treatment-meta><kwd-group><label>Taxon classification</label><kwd>
                <named-content content-type="kingdom">Animalia</named-content>
              </kwd><kwd>
                <named-content content-type="order">Pseudoscorpiones</named-content>
              </kwd><kwd>
                <named-content content-type="family">Chthoniidae</named-content>
              </kwd></kwd-group><mixed-citation publication-type="journal"><person-group><name><surname>Hou</surname><given-names>Yanmeng</given-names></name><name><surname>Gao</surname><given-names>Zhizhong</given-names></name><name><surname>Zhang</surname><given-names>Feng</given-names></name></person-group><article-title>﻿Two new species of cave-adapted pseudoscorpions (<tp:taxon-name><tp:taxon-name-part taxon-name-part-type="order">Pseudoscorpiones</tp:taxon-name-part></tp:taxon-name>, <tp:taxon-name><tp:taxon-name-part taxon-name-part-type="family">Chthoniidae</tp:taxon-name-part></tp:taxon-name>) from Yunnan, China</article-title><source>Zookeys</source><day>20</day><month>04</month><year>2022</year><volume>1097</volume><fpage>65</fpage><lpage>83</lpage><pub-id pub-id-type="doi">10.3897/zookeys.1097.82527</pub-id></mixed-citation></tp:treatment-meta><tp:nomenclature><label>﻿</label><tp:taxon-name>
              <object-id xmlns:xlink="http://www.w3.org/1999/xlink" content-type="arpha" xlink:type="simple">385C611D-235E-5B0D-9B1E-4E54164EA1B9</object-id>
              <tp:taxon-name-part taxon-name-part-type="genus" reg="Tyrannochthonius">Tyrannochthonius</tp:taxon-name-part>
              <tp:taxon-name-part taxon-name-part-type="species" reg="pandus">pandus</tp:taxon-name-part>
              <object-id xmlns:xlink="http://www.w3.org/1999/xlink" content-type="zoobank" xlink:type="simple">http://zoobank.org/D9B22241-9699-41ED-936C-5169456BD61A</object-id>
            </tp:taxon-name><tp:taxon-status xmlns:xlink="http://www.w3.org/1999/xlink" xlink:type="simple">sp. nov.</tp:taxon-status><xref ref-type="fig" rid="F2">Chinese name. 弯指暴伪蝎 Figs 2</xref><xref ref-type="fig" rid="F3">, 3</xref><xref ref-type="fig" rid="F4">, 4</xref><xref ref-type="fig" rid="F5">, 5</xref></tp:nomenclature><tp:treatment-sec sec-type="type material" id="SECID0EWAAE"><title>Type material.</title><p>(Figs <xref ref-type="fig" rid="F1">1A</xref>, <xref ref-type="fig" rid="F6">6</xref>) <bold><italic>Holotype</italic></bold>: China • ♂; Yunnan Province, Luxi County, Luyuandong Village, the Ancient Alu Cave National Park of China, Biyu Cave; <named-content xmlns:xlink="http://www.w3.org/1999/xlink" content-type="dwc:verbatimCoordinates" xlink:type="simple"><named-content content-type="geo-json" specific-use="{&#34;type&#34;:&#34;Point&#34;,&#34;coordinates&#34;:[103.752667,24.566833]}" id="NCID0EKBAE" xlink:type="simple">24°34.01'N, 103°45.16'E</named-content></named-content>; 1722 m a.s.l.; 13 Oct. 2021; Zegang Feng, Yanmeng Hou, Lu Zhang and Liu Fu leg.; dark zone; Ps.-<bold><abbrev xmlns:xlink="http://www.w3.org/1999/xlink" xlink:title="Museum of Hebei University" id="ABBRID0EQBAE" xlink:type="simple">MHBU</abbrev></bold>-HBUARA#2021-438-01. <bold><italic>Paratype</italic></bold>: • 1♀; the same data as the holotype; Ps.-<bold><abbrev xmlns:xlink="http://www.w3.org/1999/xlink" xlink:title="Museum of Southwest University" id="ABBRID0EYBAE" xlink:type="simple">MSWU</abbrev></bold>-HBUARA#2021-438-02.</p><fig id="F1" position="float" orientation="portrait"><object-id xmlns:xlink="http://www.w3.org/1999/xlink" content-type="doi" xlink:type="simple">10.3897/zookeys.1097.82527.figure1</object-id><object-id xmlns:xlink="http://www.w3.org/1999/xlink" content-type="arpha" xlink:type="simple">8C0AD6B3-2A0E-5302-BC1C-779510C56F6A</object-id><label>Figure 1.</label><caption><p>Study area, general cave locations, and type locality for each species, Yunnan Province, China <bold>A</bold> Biyu Cave, <italic><tp:taxon-name><tp:taxon-name-part taxon-name-part-type="genus" reg="Tyrannochthonius">Tyrannochthonius</tp:taxon-name-part><tp:taxon-name-part taxon-name-part-type="species" reg="pandus">pandus</tp:taxon-name-part></tp:taxon-name></italic> sp. nov. <bold>B</bold> Laoxueyan Cave, <italic><tp:taxon-name><tp:taxon-name-part taxon-name-part-type="genus" reg="Lagynochthonius">Lagynochthonius</tp:taxon-name-part><tp:taxon-name-part taxon-name-part-type="species" reg="laoxueyanensis">laoxueyanensis</tp:taxon-name-part></tp:taxon-name></italic> sp. nov.</p></caption><graphic xmlns:xlink="http://www.w3.org/1999/xlink" xlink:href="zookeys-1097-065-g001.jpg" position="float" orientation="portrait" xlink:type="simple" id="oo_674767.jpg"><uri content-type="original_file" xlink:type="simple">https://binary.pensoft.net/fig/674767</uri></graphic></fig></tp:treatment-sec><tp:treatment-sec sec-type="diagnosis" id="SECID0EDDAE"><title>Diagnosis.</title><p>Moderately sized troglomorphic species with elongate appendages; carapace without eyes or eyespots; anterior margin of carapace gently serrate, epistome small, pointed, triangular, with 2 setae flanking base; posterior margin of carapace with 2 setae; tergites I–III with 2 setae; lacking chemosensory setae on dorsum of chelal hand; chelal fingers distinctly curved in dorsal view, with numerous large, gently curved, well-spaced teeth.</p></tp:treatment-sec><tp:treatment-sec sec-type="etymology" id="SECID0EIDAE"><title>Etymology.</title><p>The specific name is derived from the Latin word “<italic>pandus</italic>”, meaning curved, refers to the curved chelal finger.</p></tp:treatment-sec><tp:treatment-sec sec-type="description" id="SECID0EQDAE"><title>Description.</title><p><bold>Adult male</bold> (Figs <xref ref-type="fig" rid="F2">2</xref>, <xref ref-type="fig" rid="F3">3A</xref>, <xref ref-type="fig" rid="F4">4A–D</xref>, <xref ref-type="fig" rid="F5">5</xref>). <bold><italic>Color</italic></bold>: generally pale yellow, chelicerae, pedipalps and tergites slightly darker, soft parts pale (Figs <xref ref-type="fig" rid="F2">2</xref>, <xref ref-type="fig" rid="F3">3A</xref>). <bold><italic>Cephalothorax</italic></bold> (Figs <xref ref-type="fig" rid="F4">4B</xref>, <xref ref-type="fig" rid="F5">5A</xref>): carapace 1.07 times longer than broad, gently narrowed posteriorly, surface smooth; anterior margin slightly serrate; without any traces of eyes; epistome very pointed and small, triangular, with 2 setae flanking base; with 18 setae arranged s4s: 4: 4: 2: 2, most setae heavy, long and gently curved, anterolateral setae much shorter than others; without furrows but with 4 lyrifissures (Fig. <xref ref-type="fig" rid="F5">5A</xref>). Chaetotaxy of coxae: P 3, I 3, II 4, III 5, IV 5; manducatory process with two acuminate distal setae, anterior seta less than 1/2 length of medial seta; apex of coxa I with small, rounded anteromedial process; coxae II with 10 terminally indented coxal spines on each side, set as an oblique row, longer spines present in the middle of the row, becoming shorter distally and proximally and incised for about half their length (Fig. <xref ref-type="fig" rid="F5">5C</xref>); intercoxal tubercle absent; without sub-oral seta. <bold><italic>Chelicera</italic></bold> (Figs <xref ref-type="fig" rid="F4">4C</xref>, <xref ref-type="fig" rid="F5">5B</xref>): large, about as long as carapace, 2.44 times longer than broad; 5 setae on hand, all setae acuminate, ventrobasal seta shorter than others; movable finger with one medial seta. Cheliceral palm with moderate hispid granulation dorsally. Both fingers well provided with teeth, fixed finger with 11 teeth, distal one largest; movable finger with 8 retrorse continuous small teeth; galea completely vestigial (Fig. <xref ref-type="fig" rid="F5">5B</xref>). Rallum with 8 blades, the distal one longest and recumbent basally, with fine barbules and slightly set apart from the other blades, latter tightly grouped and with long pinnae, some of which are subdivided (Fig. <xref ref-type="fig" rid="F5">5D</xref>). <bold><italic>Pedipalp</italic></bold> (Figs <xref ref-type="fig" rid="F4">4A</xref>, <xref ref-type="fig" rid="F5">5E–H</xref>): surface of palpal segments smooth; setae generally long and acuminate; femur 7.36, patella 2.55, chela 7.47, hand 2.80 times longer than deep; movable finger 1.71 times longer than hand and 0.64 times longer than chela, without large basal apodeme, only slightly sclerotized section present. Femur and dorsal hand without tactile setae but with 1 distal lyrifissure on patella (Fig. <xref ref-type="fig" rid="F5">5E</xref>). Fixed chelal finger and hand with 8 trichobothria, movable chelal finger with 4 trichobothria, <italic><abbrev xmlns:xlink="http://www.w3.org/1999/xlink" xlink:title="interior basal trichobothrium" id="ABBRID0EJGAE" xlink:type="simple">ib</abbrev></italic> and <italic><abbrev xmlns:xlink="http://www.w3.org/1999/xlink" xlink:title="interior sub-basal trichobothrium" id="ABBRID0EOGAE" xlink:type="simple">isb</abbrev></italic> situated close together, submedially on dorsum of chelal hand; <italic><abbrev xmlns:xlink="http://www.w3.org/1999/xlink" xlink:title="exterior basal trichobothrium" id="ABBRID0ETGAE" xlink:type="simple">eb</abbrev></italic>, <italic><abbrev xmlns:xlink="http://www.w3.org/1999/xlink" xlink:title="exterior sub-basal trichobothrium" id="ABBRID0EYGAE" xlink:type="simple">esb</abbrev></italic> and <italic><abbrev xmlns:xlink="http://www.w3.org/1999/xlink" xlink:title="interior sub-terminal trichobothrium" id="ABBRID0E4GAE" xlink:type="simple">ist</abbrev></italic> forming a straight oblique row at base of fixed chelal finger; <italic><abbrev xmlns:xlink="http://www.w3.org/1999/xlink" xlink:title="interior terminal trichobothrium" id="ABBRID0ECHAE" xlink:type="simple">it</abbrev></italic> slightly distal to <italic><abbrev xmlns:xlink="http://www.w3.org/1999/xlink" xlink:title="exterior sub-terminal trichobothrium" id="ABBRID0EHHAE" xlink:type="simple">est</abbrev></italic>, situated subdistally; <italic><abbrev xmlns:xlink="http://www.w3.org/1999/xlink" xlink:title="exterior terminal trichobothrium" id="ABBRID0EMHAE" xlink:type="simple">et</abbrev></italic> slightly near to tip of fixed finger, very close to chelal teeth; <italic><abbrev xmlns:xlink="http://www.w3.org/1999/xlink" xlink:title="duplex trichobothria" id="ABBRID0ERHAE" xlink:type="simple">dx</abbrev></italic> situated distal to <italic><abbrev xmlns:xlink="http://www.w3.org/1999/xlink" xlink:title="exterior terminal trichobothrium" id="ABBRID0EWHAE" xlink:type="simple">et</abbrev></italic>; <italic><abbrev xmlns:xlink="http://www.w3.org/1999/xlink" xlink:title="sub-basal trichobothrium" id="ABBRID0E2HAE" xlink:type="simple">sb</abbrev></italic> situated closer to <italic><abbrev xmlns:xlink="http://www.w3.org/1999/xlink" xlink:title="sub-terminal trichobothrium" id="ABBRID0EAIAE" xlink:type="simple">st</abbrev></italic> than to <italic>b</italic>; <italic>b</italic> and <italic>t</italic> situated subdistally, <italic>b</italic> situated at same level as <italic><abbrev xmlns:xlink="http://www.w3.org/1999/xlink" xlink:title="exterior sub-terminal trichobothrium" id="ABBRID0ENIAE" xlink:type="simple">est</abbrev></italic>; <italic>t</italic> situated distal to <italic><abbrev xmlns:xlink="http://www.w3.org/1999/xlink" xlink:title="exterior sub-terminal trichobothrium" id="ABBRID0EUIAE" xlink:type="simple">est</abbrev></italic> (Fig. <xref ref-type="fig" rid="F5">5F</xref>). Microsetae (chemosensory setae) absent on hand and both chelal fingers. Sensilla absent. A tiny antiaxial lyrifissure present at base of fixed finger (slightly distal to <italic><abbrev xmlns:xlink="http://www.w3.org/1999/xlink" xlink:title="interior sub-terminal trichobothrium" id="ABBRID0E4IAE" xlink:type="simple">ist</abbrev></italic>). Both chelal fingers with a row of teeth, homodentate, spaced regularly along the margin, larger teeth present in the middle of the row, becoming smaller distally and proximally: fixed finger with 45 large, gently curved, well-spaced teeth, without intercalary teeth; movable finger with 44 small (slightly smaller than the teeth on fixed finger), retrorse, gently curved and well-spaced teeth (Fig. <xref ref-type="fig" rid="F5">5F</xref>). Chelal fingers distinctly curved in dorsal view (Fig. <xref ref-type="fig" rid="F5">5H</xref>). <bold><italic>Opisthosoma</italic></bold>: generally typical; pleural membrane finely granulate. Tergites and sternites undivided; setae uniseriate and acuminate. Tergal chaetotaxy I–XII: 2: 2: 2: 3: 4: 4: 4: 5: 5: 4: T2T: 0; tergites VIII and IX each with an unpaired median seta. Sternal chaetotaxy IV–XII: 10: 10: 9: 9: 9: 9: 8: 0: 2; sternites VI–IX with unpaired median seta. Anterior genital operculum with 10 setae, genital opening slit-like, with 15 marginal setae on each side (Fig. <xref ref-type="fig" rid="F4">4D</xref>). <bold><italic>Legs</italic></bold> (Fig. <xref ref-type="fig" rid="F5">5I, J</xref>): generally typical, long and slender. Femur of leg I 1.92 times longer than patella and with 1 lyrifissure at the base of femur; tarsus 2.50 times longer than tibia. Femoropatella of leg IV 3.67 times longer than deep; tibia 6.29 times longer than deep; with basal tactile setae on both tarsal segments: basitarsus 4.00 times longer than deep (TS = 0.35), telotarsus 14.50 times longer than deep and 2.90 times longer than basitarsus (TS = 0.33). Setae of leg I (trochanter to tibia) 3: 13: 12: 9, setae of leg IV (trochanter to basitarsus) 1: 3: 6: 9: 8. Arolium slightly shorter than the claws, not divided; claws simple. <bold><italic>Dimensions of male holotype</italic></bold> (length/width or, in the case of the legs, length/depth in mm; ratios in parentheses). Body length 1.41. Pedipalps: trochanter 0.18/0.13 (1.38), femur 0.81/0.11 (7.36), patella 0.28/0.11 (2.55), chela 1.12/0.15 (7.47), hand length 0.42/0.15 (2.80), movable finger length 0.72. Chelicera 0.44/0.18 (2.44), movable finger length 0.24. Carapace 0.45/0.42 (1.07). Leg I: trochanter 0.13/0.11 (1.18), femur 0.46/0.06 (7.67), patella 0.24/0.05 (4.80), tibia 0.20/0.04 (5.00), tarsus 0.50/0.04 (12.50). Leg IV: trochanter 0.20/0.11 (1.82), femoropatella 0.66/0.18 (3.67), tibia 0.44/0.07 (6.29), basitarsus 0.20/0.05 (4.00), telotarsus 0.58/0.04 (14.50).</p><fig id="F2" position="float" orientation="portrait"><object-id xmlns:xlink="http://www.w3.org/1999/xlink" content-type="doi" xlink:type="simple">10.3897/zookeys.1097.82527.figure2</object-id><object-id xmlns:xlink="http://www.w3.org/1999/xlink" content-type="arpha" xlink:type="simple">F1DAAF98-A06E-5AED-B0A8-1AB126871112</object-id><label>Figure 2.</label><caption><p><italic><tp:taxon-name><tp:taxon-name-part taxon-name-part-type="genus" reg="Tyrannochthonius">Tyrannochthonius</tp:taxon-name-part><tp:taxon-name-part taxon-name-part-type="species" reg="pandus">pandus</tp:taxon-name-part></tp:taxon-name></italic> sp. nov., male habitus. Photographed when <abbrev xmlns:xlink="http://www.w3.org/1999/xlink" xlink:title="interior terminal trichobothrium" id="ABBRID0ENKAE" xlink:type="simple">it</abbrev> crawled on stony natural habitat.</p></caption><graphic xmlns:xlink="http://www.w3.org/1999/xlink" xlink:href="zookeys-1097-065-g002.jpg" position="float" orientation="portrait" xlink:type="simple" id="oo_674768.jpg"><uri content-type="original_file" xlink:type="simple">https://binary.pensoft.net/fig/674768</uri></graphic></fig><p><bold>Adult female</bold> (Figs <xref ref-type="fig" rid="F3">3B</xref>, <xref ref-type="fig" rid="F4">4E</xref>). Mostly same as males. Anterior genital operculum with 10 setae plus 7 setae on posterior margin. Body length 1.67. Pedipalps: trochanter 0.24/0.13 (1.85), femur 0.88/0.13 (6.77), patella 0.28/0.11 (2.55), chela 1.20/0.17 (7.06), hand length 0.49/0.17 (2.88), movable finger length 0.76. Chelicera 0.45/0.21 (2.14), movable finger length 0.23. Carapace 0.46/0.46 (1.00). Leg I: trochanter 0.14/0.11 (1.27), femur 0.50/0.06 (8.33), patella 0.26/0.06 (4.33), tibia 0.21/0.05 (4.20), tarsus 0.53/0.04 (13.25). Leg IV: trochanter 0.21/0.12 (1.75), femoropatella 0.70/0.19 (3.68), tibia 0.46/0.07 (6.57), basitarsus 0.21/0.06 (3.50), telotarsus 0.62/0.04 (15.50).</p><fig id="F3" position="float" orientation="portrait"><object-id xmlns:xlink="http://www.w3.org/1999/xlink" content-type="doi" xlink:type="simple">10.3897/zookeys.1097.82527.figure3</object-id><object-id xmlns:xlink="http://www.w3.org/1999/xlink" content-type="arpha" xlink:type="simple">78837342-B8E9-5AE8-B2E4-7BDBB144EA9B</object-id><label>Figure 3.</label><caption><p><italic><tp:taxon-name><tp:taxon-name-part taxon-name-part-type="genus" reg="Tyrannochthonius">Tyrannochthonius</tp:taxon-name-part><tp:taxon-name-part taxon-name-part-type="species" reg="pandus">pandus</tp:taxon-name-part></tp:taxon-name></italic> sp. nov. <bold>A</bold> holotype male, dorsal view <bold>B</bold> paratype female, dorsal view. Scale bars: 0.5 mm.</p></caption><graphic xmlns:xlink="http://www.w3.org/1999/xlink" xlink:href="zookeys-1097-065-g003.jpg" position="float" orientation="portrait" xlink:type="simple" id="oo_674769.jpg"><uri content-type="original_file" xlink:type="simple">https://binary.pensoft.net/fig/674769</uri></graphic></fig><fig id="F4" position="float" orientation="portrait"><object-id xmlns:xlink="http://www.w3.org/1999/xlink" content-type="doi" xlink:type="simple">10.3897/zookeys.1097.82527.figure4</object-id><object-id xmlns:xlink="http://www.w3.org/1999/xlink" content-type="arpha" xlink:type="simple">A2140CB7-1187-5C1C-8B6F-2B7663EE37A3</object-id><label>Figure 4.</label><caption><p><italic><tp:taxon-name><tp:taxon-name-part taxon-name-part-type="genus" reg="Tyrannochthonius">Tyrannochthonius</tp:taxon-name-part><tp:taxon-name-part taxon-name-part-type="species" reg="pandus">pandus</tp:taxon-name-part></tp:taxon-name></italic> sp. nov., holotype male (<bold>A–D</bold>), paratype female (<bold>E</bold>) <bold>A</bold> chelal fingers (lateral view) <bold>B</bold> carapace (dorsal view) <bold>C</bold> left chelicera (dorsal view) <bold>D</bold> male genital area (ventral view) <bold>E</bold> female genital area (ventral view). Scale bars: 0.1 mm.</p></caption><graphic xmlns:xlink="http://www.w3.org/1999/xlink" xlink:href="zookeys-1097-065-g004.jpg" position="float" orientation="portrait" xlink:type="simple" id="oo_674770.jpg"><uri content-type="original_file" xlink:type="simple">https://binary.pensoft.net/fig/674770</uri></graphic></fig></tp:treatment-sec><tp:treatment-sec sec-type="remarks" id="SECID0EENAE"><title>Remarks.</title><p>Compared with the other six cave-dwelling species of the genus in China, <italic><tp:taxon-name><tp:taxon-name-part taxon-name-part-type="genus" reg="Tyrannochthonius">Tyrannochthonius</tp:taxon-name-part><tp:taxon-name-part taxon-name-part-type="species" reg="pandus">pandus</tp:taxon-name-part></tp:taxon-name></italic> sp. nov. is most similar to <italic><tp:taxon-name><tp:taxon-name-part taxon-name-part-type="genus" reg="Tyrannochthonius">T.</tp:taxon-name-part><tp:taxon-name-part taxon-name-part-type="species" reg="ganshuanensis">ganshuanensis</tp:taxon-name-part></tp:taxon-name></italic> in having only 2 setae on tergites I–III, the same chaetotaxy of carapace and triangular, a small epistome, but differs in the shape of teeth on chelal fingers (large, gently curved, well-spaced teeth, without intercalary teeth in <italic><tp:taxon-name><tp:taxon-name-part taxon-name-part-type="genus" reg="Tyrannochthonius">T.</tp:taxon-name-part><tp:taxon-name-part taxon-name-part-type="species" reg="pandus">pandus</tp:taxon-name-part></tp:taxon-name></italic>, but with pointed, well-spaced and intercalary teeth in <italic><tp:taxon-name><tp:taxon-name-part taxon-name-part-type="genus" reg="Tyrannochthonius">T.</tp:taxon-name-part><tp:taxon-name-part taxon-name-part-type="species" reg="ganshuanensis">ganshuanensis</tp:taxon-name-part></tp:taxon-name></italic>), the relative position of the trichobothria on the movable chelal finger (<italic><abbrev xmlns:xlink="http://www.w3.org/1999/xlink" xlink:title="sub-basal trichobothrium" id="ABBRID0EXOAE" xlink:type="simple">sb</abbrev></italic> situated closer to <italic><abbrev xmlns:xlink="http://www.w3.org/1999/xlink" xlink:title="sub-terminal trichobothrium" id="ABBRID0E3OAE" xlink:type="simple">st</abbrev></italic> than to <italic>b</italic> in <italic><tp:taxon-name><tp:taxon-name-part taxon-name-part-type="genus" reg="Tyrannochthonius">T.</tp:taxon-name-part><tp:taxon-name-part taxon-name-part-type="species" reg="pandus">pandus</tp:taxon-name-part></tp:taxon-name></italic>, but <italic><abbrev xmlns:xlink="http://www.w3.org/1999/xlink" xlink:title="sub-basal trichobothrium" id="ABBRID0EOPAE" xlink:type="simple">sb</abbrev></italic> situated closer to <italic>b</italic> in <italic><tp:taxon-name><tp:taxon-name-part taxon-name-part-type="genus" reg="Tyrannochthonius">T.</tp:taxon-name-part><tp:taxon-name-part taxon-name-part-type="species" reg="ganshuanensis">ganshuanensis</tp:taxon-name-part></tp:taxon-name></italic>). <italic><tp:taxon-name><tp:taxon-name-part taxon-name-part-type="genus" reg="Tyrannochthonius">Tyrannochthonius</tp:taxon-name-part><tp:taxon-name-part taxon-name-part-type="species" reg="pandus">pandus</tp:taxon-name-part></tp:taxon-name></italic> sp. nov. can be easily separated from <italic><tp:taxon-name><tp:taxon-name-part taxon-name-part-type="genus" reg="Tyrannochthonius">T.</tp:taxon-name-part><tp:taxon-name-part taxon-name-part-type="species" reg="akaleus">akaleus</tp:taxon-name-part></tp:taxon-name></italic> by a smaller body size (1.67 vs. 2.10 mm in female), the teeth pattern on chelal fingers (intercalary teeth absent in <italic><tp:taxon-name><tp:taxon-name-part taxon-name-part-type="genus" reg="Tyrannochthonius">T.</tp:taxon-name-part><tp:taxon-name-part taxon-name-part-type="species" reg="pandus">pandus</tp:taxon-name-part></tp:taxon-name></italic>, but present in <italic><tp:taxon-name><tp:taxon-name-part taxon-name-part-type="genus" reg="Tyrannochthonius">T.</tp:taxon-name-part><tp:taxon-name-part taxon-name-part-type="species" reg="akaleus">akaleus</tp:taxon-name-part></tp:taxon-name></italic>); from <italic><tp:taxon-name><tp:taxon-name-part taxon-name-part-type="genus" reg="Tyrannochthonius">T.</tp:taxon-name-part><tp:taxon-name-part taxon-name-part-type="species" reg="harveyi">harveyi</tp:taxon-name-part></tp:taxon-name></italic> by the different setae number on the anterior and posterior margins of the carapace (<italic><tp:taxon-name><tp:taxon-name-part taxon-name-part-type="genus" reg="Tyrannochthonius">T.</tp:taxon-name-part><tp:taxon-name-part taxon-name-part-type="species" reg="pandus">pandus</tp:taxon-name-part></tp:taxon-name></italic> with 6 and 2 setae, respectively, but <italic><tp:taxon-name><tp:taxon-name-part taxon-name-part-type="genus" reg="Tyrannochthonius">T.</tp:taxon-name-part><tp:taxon-name-part taxon-name-part-type="species" reg="harveyi">harveyi</tp:taxon-name-part></tp:taxon-name></italic> with 4 and 4 setae, respectively), the shape of the epistome (long and pointed in <italic><tp:taxon-name><tp:taxon-name-part taxon-name-part-type="genus" reg="Tyrannochthonius">T.</tp:taxon-name-part><tp:taxon-name-part taxon-name-part-type="species" reg="pandus">pandus</tp:taxon-name-part></tp:taxon-name></italic>, but rounded and inconspicuous in <italic><tp:taxon-name><tp:taxon-name-part taxon-name-part-type="genus" reg="Tyrannochthonius">T.</tp:taxon-name-part><tp:taxon-name-part taxon-name-part-type="species" reg="harveyi">harveyi</tp:taxon-name-part></tp:taxon-name></italic>), the number of rallar blades (8 in <italic><tp:taxon-name><tp:taxon-name-part taxon-name-part-type="genus" reg="Tyrannochthonius">T.</tp:taxon-name-part><tp:taxon-name-part taxon-name-part-type="species" reg="pandus">pandus</tp:taxon-name-part></tp:taxon-name></italic>, but 6 in <italic><tp:taxon-name><tp:taxon-name-part taxon-name-part-type="genus" reg="Tyrannochthonius">T.</tp:taxon-name-part><tp:taxon-name-part taxon-name-part-type="species" reg="harveyi">harveyi</tp:taxon-name-part></tp:taxon-name></italic>); and from <italic><tp:taxon-name><tp:taxon-name-part taxon-name-part-type="genus" reg="Tyrannochthonius">T.</tp:taxon-name-part><tp:taxon-name-part taxon-name-part-type="species" reg="zhai">zhai</tp:taxon-name-part></tp:taxon-name></italic>, <italic><tp:taxon-name><tp:taxon-name-part taxon-name-part-type="genus" reg="Tyrannochthonius">T.</tp:taxon-name-part><tp:taxon-name-part taxon-name-part-type="species" reg="chixingi">chixingi</tp:taxon-name-part></tp:taxon-name></italic> and <italic><tp:taxon-name><tp:taxon-name-part taxon-name-part-type="genus" reg="Tyrannochthonius">T.</tp:taxon-name-part><tp:taxon-name-part taxon-name-part-type="species" reg="antridraconis">antridraconis</tp:taxon-name-part></tp:taxon-name></italic> by the number of setae on the anterior tergites (tergites I–III with 2 setae in <italic><tp:taxon-name><tp:taxon-name-part taxon-name-part-type="genus" reg="Tyrannochthonius">T.</tp:taxon-name-part><tp:taxon-name-part taxon-name-part-type="species" reg="pandus">pandus</tp:taxon-name-part></tp:taxon-name></italic>, but the other three with 4 setae). In addition, compared to the new species, <italic><tp:taxon-name><tp:taxon-name-part taxon-name-part-type="genus" reg="Tyrannochthonius">T.</tp:taxon-name-part><tp:taxon-name-part taxon-name-part-type="species" reg="zhai">zhai</tp:taxon-name-part></tp:taxon-name></italic> differs by the shorter body length (1.40 vs. 1.67 mm in female) and lacking an epistome; <italic><tp:taxon-name><tp:taxon-name-part taxon-name-part-type="genus" reg="Tyrannochthonius">T.</tp:taxon-name-part><tp:taxon-name-part taxon-name-part-type="species" reg="chixingi">chixingi</tp:taxon-name-part></tp:taxon-name></italic> and <italic><tp:taxon-name><tp:taxon-name-part taxon-name-part-type="genus" reg="Tyrannochthonius">T.</tp:taxon-name-part><tp:taxon-name-part taxon-name-part-type="species" reg="antridraconis">antridraconis</tp:taxon-name-part></tp:taxon-name></italic> differs from the new species also by the presence of intercalary teeth on the fixed chelal finger (<xref ref-type="bibr" rid="B17">Mahnert 2009</xref>; <xref ref-type="bibr" rid="B7">Gao et al. 2018</xref>; <xref ref-type="bibr" rid="B8">Gao et al. 2020</xref>).</p><fig id="F5" position="float" orientation="portrait"><object-id xmlns:xlink="http://www.w3.org/1999/xlink" content-type="doi" xlink:type="simple">10.3897/zookeys.1097.82527.figure5</object-id><object-id xmlns:xlink="http://www.w3.org/1999/xlink" content-type="arpha" xlink:type="simple">ED3B33ED-FE48-52A3-BC7F-CD23323F117F</object-id><label>Figure 5.</label><caption><p><italic><tp:taxon-name><tp:taxon-name-part taxon-name-part-type="genus" reg="Tyrannochthonius">Tyrannochthonius</tp:taxon-name-part><tp:taxon-name-part taxon-name-part-type="species" reg="pandus">pandus</tp:taxon-name-part></tp:taxon-name></italic> sp. nov., holotype male <bold>A</bold> carapace (dorsal view) with a detail of anterior margin <bold>B</bold> left chelicera (dorsal view) with details of teeth <bold>C</bold> coxal spines on coxae II (ventral view) <bold>D</bold> rallum <bold>E</bold> left pedipalp (minus chela, dorsal view) <bold>F</bold> left chela (lateral view) with details of teeth and with trichobothrial pattern (abbreviations explained in Material and methods) <bold>G</bold> finger tips of chela (lateral view) <bold>H</bold> left chela (dorsal view) <bold>I</bold> leg I (lateral view) <bold>J</bold> leg IV (lateral view). Scale bars: 0.25 mm (<bold>A–B, E–F, H–J</bold>); 0.10 mm (<bold>C–D, G</bold>).</p></caption><graphic xmlns:xlink="http://www.w3.org/1999/xlink" xlink:href="zookeys-1097-065-g005.jpg" position="float" orientation="portrait" xlink:type="simple" id="oo_674771.jpg"><uri content-type="original_file" xlink:type="simple">https://binary.pensoft.net/fig/674771</uri></graphic></fig></tp:treatment-sec><tp:treatment-sec sec-type="distribution" id="SECID0EBYAE"><title>Distribution.</title><p>This species is known only from the type locality, Biyu Cave (Figs <xref ref-type="fig" rid="F1">1A</xref>, <xref ref-type="fig" rid="F6">6</xref>). Biyu Cave is one of the tourist caves in the Ancient Alu Cave National Park of China, with the entrance located in the Jilong hillside. This beautiful cave is a valley type karst cave, with an internal height of 2 to 5 m and a width of 1 to 30 m. The cave has a latticed distribution. The stalactites in this cave are jasper colored, so <abbrev xmlns:xlink="http://www.w3.org/1999/xlink" xlink:title="interior terminal trichobothrium" id="ABBRID0EPYAE" xlink:type="simple">it</abbrev> is called Biyu Cave (a quote from the cave’s interior slogan). The specimens of this new species were collected from under a stone and on a stone wall in an undeveloped area of the cave that is still in a natural condition. It is a small, dark, high humidity and low temperature space (temperature: 11 °C, humidity: 90%), which is suitable for the survival of the species.</p><fig id="F6" position="float" orientation="portrait"><object-id xmlns:xlink="http://www.w3.org/1999/xlink" content-type="doi" xlink:type="simple">10.3897/zookeys.1097.82527.figure6</object-id><object-id xmlns:xlink="http://www.w3.org/1999/xlink" content-type="arpha" xlink:type="simple">752C0D19-B276-5DF7-BBC7-3230ED9313A1</object-id><label>Figure 6.</label><caption><p>Biyu Cave, type locality of <italic><tp:taxon-name><tp:taxon-name-part taxon-name-part-type="genus" reg="Tyrannochthonius">Tyrannochthonius</tp:taxon-name-part><tp:taxon-name-part taxon-name-part-type="species" reg="pandus">pandus</tp:taxon-name-part></tp:taxon-name></italic> sp. nov. <bold>A</bold> entrance <bold>B</bold> access to an undeveloped area <bold>C</bold> area where <italic><tp:taxon-name><tp:taxon-name-part taxon-name-part-type="genus" reg="Tyrannochthonius">T.</tp:taxon-name-part><tp:taxon-name-part taxon-name-part-type="species" reg="pandus">pandus</tp:taxon-name-part></tp:taxon-name></italic> specimens were collected. <bold>D, E</bold> beautiful cave landscapes inside the cave <bold>F</bold> exit.</p></caption><graphic xmlns:xlink="http://www.w3.org/1999/xlink" xlink:href="zookeys-1097-065-g006.jpg" position="float" orientation="portrait" xlink:type="simple" id="oo_674772.jpg"><uri content-type="original_file" xlink:type="simple">https://binary.pensoft.net/fig/674772</uri></graphic></fig></tp:treatment-sec><ref-list><ref id="B17"><mixed-citation xmlns:xlink="http://www.w3.org/1999/xlink" xlink:type="simple"><person-group><name name-style="western"><surname>Mahnert</surname><given-names>V</given-names></name></person-group> (<year>2009</year>) <article-title>New species of pseudoscorpions (<tp:taxon-name><tp:taxon-name-part taxon-name-part-type="class">Arachnida</tp:taxon-name-part></tp:taxon-name>, <tp:taxon-name><tp:taxon-name-part taxon-name-part-type="order">Pseudoscorpiones</tp:taxon-name-part></tp:taxon-name>, <tp:taxon-name><tp:taxon-name-part taxon-name-part-type="family">Chthoniidae</tp:taxon-name-part></tp:taxon-name>, <tp:taxon-name><tp:taxon-name-part taxon-name-part-type="family">Chernetidae</tp:taxon-name-part></tp:taxon-name>) from caves in China.</article-title><source>Revue Suisse de Zoologie</source><volume>116</volume>(<issue>2</issue>): <fpage>185</fpage>–<lpage>201</lpage>. <ext-link xlink:type="simple" ext-link-type="doi" xlink:href="10.5962/bhl.part.79492">https://doi.org/10.5962/bhl.part.79492</ext-link></mixed-citation></ref><ref id="B7"><mixed-citation xmlns:xlink="http://www.w3.org/1999/xlink" xlink:type="simple"><person-group><name name-style="western"><surname>Gao</surname><given-names>ZZ</given-names></name><name name-style="western"><surname>Wynne</surname><given-names>JJ</given-names></name><name name-style="western"><surname>Zhang</surname><given-names>F</given-names></name></person-group> (<year>2018</year>) <article-title>Two new species of cave-adapted pseudoscorpions (<tp:taxon-name><tp:taxon-name-part taxon-name-part-type="order">Pseudoscorpiones</tp:taxon-name-part></tp:taxon-name>: <tp:taxon-name><tp:taxon-name-part taxon-name-part-type="family">Neobisiidae</tp:taxon-name-part></tp:taxon-name>, <tp:taxon-name><tp:taxon-name-part taxon-name-part-type="family">Chthoniidae</tp:taxon-name-part></tp:taxon-name>) from Guangxi, China.</article-title><source>The Journal of Arachnology</source><volume>46</volume>(<issue>2</issue>): <fpage>345</fpage>–<lpage>354</lpage>. <ext-link xlink:type="simple" ext-link-type="doi" xlink:href="10.1636/JoA-S-17-063.1">https://doi.org/10.1636/JoA-S-17-063.1</ext-link></mixed-citation></ref><ref id="B8"><mixed-citation xmlns:xlink="http://www.w3.org/1999/xlink" xlink:type="simple"><person-group><name name-style="western"><surname>Gao</surname><given-names>ZZ</given-names></name><name name-style="western"><surname>Zhang</surname><given-names>F</given-names></name><name name-style="western"><surname>Chen</surname><given-names>HM</given-names></name></person-group> (<year>2020</year>) <article-title>Two new cave-dwelling species of <italic><tp:taxon-name><tp:taxon-name-part taxon-name-part-type="genus">Tyrannochthonius</tp:taxon-name-part></tp:taxon-name></italic> Chamberlin 1929 (<tp:taxon-name><tp:taxon-name-part taxon-name-part-type="order">Pseudoscorpiones</tp:taxon-name-part></tp:taxon-name>: <tp:taxon-name><tp:taxon-name-part taxon-name-part-type="family">Chthoniidae</tp:taxon-name-part></tp:taxon-name>) from the Guizhou karst, China.</article-title><source>Zootaxa</source><volume>4853</volume>(<issue>4</issue>): <fpage>572</fpage>–<lpage>580</lpage>. <ext-link xlink:type="simple" ext-link-type="doi" xlink:href="10.11646/zootaxa.4853.4.6">https://doi.org/10.11646/zootaxa.4853.4.6</ext-link></mixed-citation></ref></ref-list></tp:taxon-treatment>
