# Supplementary material for: ﻿Two new species of cave-adapted pseudoscorpions (Pseudoscorpiones, Chthoniidae) from Yunnan, China
Source: Zookeys. 2022 Apr 20;1097:65–83. doi: 10.3897/zookeys.1097.82527 (PMC9046370; doi:10.3897/zookeys.1097.82527)
Supplement: XML Treatment for Lagynochthonius [file zookeys.1097.82527-treatment3.xml]

<!DOCTYPE tp:taxon-treatment
  PUBLIC "-//TaxonX//DTD Taxonomic Treatment Publishing DTD v0 20100105//EN" "tax-treatment-NSO.dtd">
<tp:taxon-treatment xmlns:tp="http://www.plazi.org/taxpub"><tp:treatment-meta><kwd-group><label>Taxon classification</label><kwd>
                <named-content content-type="kingdom">Animalia</named-content>
              </kwd><kwd>
                <named-content content-type="order">Pseudoscorpiones</named-content>
              </kwd><kwd>
                <named-content content-type="family">Chthoniidae</named-content>
              </kwd></kwd-group><mixed-citation publication-type="journal"><person-group><name><surname>Hou</surname><given-names>Yanmeng</given-names></name><name><surname>Gao</surname><given-names>Zhizhong</given-names></name><name><surname>Zhang</surname><given-names>Feng</given-names></name></person-group><article-title>﻿Two new species of cave-adapted pseudoscorpions (<tp:taxon-name><tp:taxon-name-part taxon-name-part-type="order">Pseudoscorpiones</tp:taxon-name-part></tp:taxon-name>, <tp:taxon-name><tp:taxon-name-part taxon-name-part-type="family">Chthoniidae</tp:taxon-name-part></tp:taxon-name>) from Yunnan, China</article-title><source>Zookeys</source><day>20</day><month>04</month><year>2022</year><volume>1097</volume><fpage>65</fpage><lpage>83</lpage><pub-id pub-id-type="doi">10.3897/zookeys.1097.82527</pub-id></mixed-citation></tp:treatment-meta><tp:nomenclature><label>﻿</label><tp:taxon-name>
              <object-id xmlns:xlink="http://www.w3.org/1999/xlink" content-type="arpha" xlink:type="simple">4BC57EF0-8ADE-5297-B845-C2029C55C8C4</object-id>
              <tp:taxon-name-part taxon-name-part-type="genus" reg="Lagynochthonius">Lagynochthonius</tp:taxon-name-part>
            </tp:taxon-name><tp:taxon-authority>Beier, 1951</tp:taxon-authority></tp:nomenclature><tp:treatment-sec sec-type="type species" id="SECID0EA2AE"><title>Type species.</title><p><italic><tp:taxon-name><tp:taxon-name-part taxon-name-part-type="genus" reg="Chthonius">Chthonius</tp:taxon-name-part><tp:taxon-name-part taxon-name-part-type="species" reg="johni">johni</tp:taxon-name-part></tp:taxon-name></italic> Redikorzev, 1922b, by original designation.</p></tp:treatment-sec><tp:treatment-sec sec-type="diagnosis" id="SECID0ER2AE"><title>Diagnosis.</title><p>See <xref ref-type="bibr" rid="B11">Judson (2007)</xref> and <xref ref-type="bibr" rid="B4">Edward and Harvey (2008)</xref>.</p></tp:treatment-sec><ref-list><ref id="B11"><mixed-citation xmlns:xlink="http://www.w3.org/1999/xlink" xlink:type="simple"><person-group><name name-style="western"><surname>Judson</surname><given-names>MLI</given-names></name></person-group> (<year>2007</year>) <article-title>A new and endangered species of the pseudoscorpion genus <italic><tp:taxon-name><tp:taxon-name-part taxon-name-part-type="genus">Lagynochthonius</tp:taxon-name-part></tp:taxon-name></italic> from a cave in Vietnam, with notes on chelal morphology and the composition of the <tp:taxon-name><tp:taxon-name-part taxon-name-part-type="tribe">Tyrannochthoniini</tp:taxon-name-part></tp:taxon-name> (<tp:taxon-name><tp:taxon-name-part taxon-name-part-type="class">Arachnida</tp:taxon-name-part></tp:taxon-name>, Chelonethi, <tp:taxon-name><tp:taxon-name-part taxon-name-part-type="family">Chthoniidae</tp:taxon-name-part></tp:taxon-name>).</article-title><source>Zootaxa</source><volume>1627</volume>(<issue>1</issue>): <fpage>53</fpage>–<lpage>68</lpage>. <ext-link xlink:type="simple" ext-link-type="doi" xlink:href="10.11646/zootaxa.1627.1.4">https://doi.org/10.11646/zootaxa.1627.1.4</ext-link></mixed-citation></ref><ref id="B4"><mixed-citation xmlns:xlink="http://www.w3.org/1999/xlink" xlink:type="simple"><person-group><name name-style="western"><surname>Edward</surname><given-names>KL</given-names></name><name name-style="western"><surname>Harvey</surname><given-names>MS</given-names></name></person-group> (<year>2008</year>) <article-title>Short-range endemism in hypogean environments: the pseudoscorpion genera <italic><tp:taxon-name><tp:taxon-name-part taxon-name-part-type="genus">Tyrannochthonius</tp:taxon-name-part></tp:taxon-name></italic> and <italic><tp:taxon-name><tp:taxon-name-part taxon-name-part-type="genus">Lagynochthonius</tp:taxon-name-part></tp:taxon-name></italic> (<tp:taxon-name><tp:taxon-name-part taxon-name-part-type="order">Pseudoscorpiones</tp:taxon-name-part></tp:taxon-name>: <tp:taxon-name><tp:taxon-name-part taxon-name-part-type="family">Chthoniidae</tp:taxon-name-part></tp:taxon-name>) in the semiarid zone of Western Australia.</article-title><source>Invertebrate Systematics</source><volume>22</volume>(<issue>2</issue>): <fpage>259</fpage>–<lpage>293</lpage>. <ext-link xlink:type="simple" ext-link-type="doi" xlink:href="10.1071/IS07025">https://doi.org/10.1071/IS07025</ext-link></mixed-citation></ref></ref-list></tp:taxon-treatment>
