# Supplementary material for: ﻿Two new species of cave-adapted pseudoscorpions (Pseudoscorpiones, Chthoniidae) from Yunnan, China
Source: Zookeys. 2022 Apr 20;1097:65–83. doi: 10.3897/zookeys.1097.82527 (PMC9046370; doi:10.3897/zookeys.1097.82527)
Supplement: XML Treatment for Lagynochthonius laoxueyanensis [file zookeys.1097.82527-treatment4.xml]

<!DOCTYPE tp:taxon-treatment
  PUBLIC "-//TaxonX//DTD Taxonomic Treatment Publishing DTD v0 20100105//EN" "tax-treatment-NSO.dtd">
<tp:taxon-treatment xmlns:tp="http://www.plazi.org/taxpub"><tp:treatment-meta><kwd-group><label>Taxon classification</label><kwd>
                <named-content content-type="kingdom">Animalia</named-content>
              </kwd><kwd>
                <named-content content-type="order">Pseudoscorpiones</named-content>
              </kwd><kwd>
                <named-content content-type="family">Chthoniidae</named-content>
              </kwd></kwd-group><mixed-citation publication-type="journal"><person-group><name><surname>Hou</surname><given-names>Yanmeng</given-names></name><name><surname>Gao</surname><given-names>Zhizhong</given-names></name><name><surname>Zhang</surname><given-names>Feng</given-names></name></person-group><article-title>﻿Two new species of cave-adapted pseudoscorpions (<tp:taxon-name><tp:taxon-name-part taxon-name-part-type="order">Pseudoscorpiones</tp:taxon-name-part></tp:taxon-name>, <tp:taxon-name><tp:taxon-name-part taxon-name-part-type="family">Chthoniidae</tp:taxon-name-part></tp:taxon-name>) from Yunnan, China</article-title><source>Zookeys</source><day>20</day><month>04</month><year>2022</year><volume>1097</volume><fpage>65</fpage><lpage>83</lpage><pub-id pub-id-type="doi">10.3897/zookeys.1097.82527</pub-id></mixed-citation></tp:treatment-meta><tp:nomenclature><label>﻿</label><tp:taxon-name>
              <object-id xmlns:xlink="http://www.w3.org/1999/xlink" content-type="arpha" xlink:type="simple">42A9FC8D-EA13-5DFD-8418-A156A6B47383</object-id>
              <tp:taxon-name-part taxon-name-part-type="genus" reg="Lagynochthonius">Lagynochthonius</tp:taxon-name-part>
              <tp:taxon-name-part taxon-name-part-type="species" reg="laoxueyanensis">laoxueyanensis</tp:taxon-name-part>
              <object-id xmlns:xlink="http://www.w3.org/1999/xlink" content-type="zoobank" xlink:type="simple">http://zoobank.org/4BD3052B-5217-4D93-B6FF-77DA99011228</object-id>
            </tp:taxon-name><tp:taxon-status xmlns:xlink="http://www.w3.org/1999/xlink" xlink:type="simple">sp. nov.</tp:taxon-status><xref ref-type="fig" rid="F7">Chinese name. 老穴岩拉伪蝎 Figs 7</xref><xref ref-type="fig" rid="F8">, 8</xref><xref ref-type="fig" rid="F9">, 9</xref><xref ref-type="fig" rid="F10">, 10</xref></tp:nomenclature><tp:treatment-sec sec-type="type material" id="SECID0EY4AE"><title>Type material.</title><p>(Figs <xref ref-type="fig" rid="F1">1B</xref>, <xref ref-type="fig" rid="F11">11</xref>) <bold><italic>Holotype</italic></bold>: China • ♂; Yunnan Province, Yanshan County, Zhela Township, Liuzhao Village, Laoxueyan Cave; <named-content xmlns:xlink="http://www.w3.org/1999/xlink" content-type="dwc:verbatimCoordinates" xlink:type="simple"><named-content content-type="geo-json" specific-use="{&#34;type&#34;:&#34;Point&#34;,&#34;coordinates&#34;:[104.595667,23.650500]}" id="NCID0EM5AE" xlink:type="simple">23°39.03'N, 104°35.74'E</named-content></named-content>; 1665 m a.s.l.; 17 Oct. 2021; Zegang Feng, Yanmeng Hou, Lu Zhang and Liu Fu leg.; dark zone; Ps.-<bold><abbrev xmlns:xlink="http://www.w3.org/1999/xlink" xlink:title="Museum of Hebei University" id="ABBRID0ES5AE" xlink:type="simple">MHBU</abbrev></bold>-HBUARA#2021-445-01. <bold><italic>Paratypes</italic></bold>: • 2♀; the same data as the holotype; Ps.-<bold><abbrev xmlns:xlink="http://www.w3.org/1999/xlink" xlink:title="Museum of Hebei University" id="ABBRID0E15AE" xlink:type="simple">MHBU</abbrev></bold>-HBUARA#2021-445-02, Ps.-<bold><abbrev xmlns:xlink="http://www.w3.org/1999/xlink" xlink:title="Museum of Southwest University" id="ABBRID0E65AE" xlink:type="simple">MSWU</abbrev></bold>-HBUARA#2021-445-03.</p><fig id="F7" position="float" orientation="portrait"><object-id xmlns:xlink="http://www.w3.org/1999/xlink" content-type="doi" xlink:type="simple">10.3897/zookeys.1097.82527.figure7</object-id><object-id xmlns:xlink="http://www.w3.org/1999/xlink" content-type="arpha" xlink:type="simple">750CCC7C-8120-566F-93C0-FC8D040D1B31</object-id><label>Figure 7.</label><caption><p><italic><tp:taxon-name><tp:taxon-name-part taxon-name-part-type="genus" reg="Lagynochthonius">Lagynochthonius</tp:taxon-name-part><tp:taxon-name-part taxon-name-part-type="species" reg="laoxueyanensis">laoxueyanensis</tp:taxon-name-part></tp:taxon-name></italic> sp. nov., female habitus. Photographed when <abbrev xmlns:xlink="http://www.w3.org/1999/xlink" xlink:title="interior terminal trichobothrium" id="ABBRID0EW6AE" xlink:type="simple">it</abbrev> crawled on stony natural habitat.</p></caption><graphic xmlns:xlink="http://www.w3.org/1999/xlink" xlink:href="zookeys-1097-065-g007.jpg" position="float" orientation="portrait" xlink:type="simple" id="oo_674773.jpg"><uri content-type="original_file" xlink:type="simple">https://binary.pensoft.net/fig/674773</uri></graphic></fig></tp:treatment-sec><tp:treatment-sec sec-type="diagnosis" id="SECID0EAAAG"><title>Diagnosis.</title><p>Moderately sized troglomorphic species with elongate appendages; carapace without eyes or eyespots; anterior margin of carapace thin, finely denticulate, epistome pointed and small, triangular; posterior margin of carapace with two setae; tergites I–II with two setae. Pedipalps slender, femur 8.54 times longer than broad; chela 7.71 times longer than broad; chela fingers gently curved in dorsal view and fixed finger with a modified accessory tooth on dorso-antiaxial face (<italic><abbrev xmlns:xlink="http://www.w3.org/1999/xlink" xlink:title="modified tooth" id="ABBRID0EHAAG" xlink:type="simple">td</abbrev></italic>).</p></tp:treatment-sec><tp:treatment-sec sec-type="etymology" id="SECID0ELAAG"><title>Etymology.</title><p>Latinized adjective derived from the name of the type locality, Laoxueyan Cave, Yunnan Province, China.</p></tp:treatment-sec><tp:treatment-sec sec-type="description" id="SECID0EQAAG"><title>Description.</title><p><bold>Adult male</bold> (Figs <xref ref-type="fig" rid="F8">8A</xref>, <xref ref-type="fig" rid="F9">9A–D</xref>, <xref ref-type="fig" rid="F10">10</xref>). <bold><italic>Color</italic></bold>: generally pale yellow, chelicera, pedipalps and tergites slightly darker, soft parts pale (Fig. <xref ref-type="fig" rid="F8">8A</xref>). <bold><italic>Cephalothorax</italic></bold> (Figs <xref ref-type="fig" rid="F9">9B</xref>, <xref ref-type="fig" rid="F10">10A</xref>): carapace 1.02 times longer than broad, gently narrowed posteriorly, surface smooth, without furrows but with 1 small lyrifissure; anterior margin thin, finely denticulate; without any traces of eyes; epistome very pointed and small, triangular; with 18 setae arranged s4s: 4: 4: 2: 2, most setae heavy, long and gently curved, anterolateral setae much shorter than others (Fig. <xref ref-type="fig" rid="F10">10A</xref>). Chaetotaxy of coxae: P 3, I 3, II 4, III 5, IV 5; manducatory process with two acuminate distal setae, anterior seta less than 1/3 length of medial seta; apex of coxa I with small, rounded anteromedial process; coxae II with 9 terminally indented coxal spines on each side, set as an oblique row, longer spines present in the middle of the row, becoming shorter distally and proximally and incised for about half their length (Fig. <xref ref-type="fig" rid="F10">10C</xref>); intercoxal tubercle absent; without sub-oral seta. <bold><italic>Chelicera</italic></bold> (Figs <xref ref-type="fig" rid="F9">9C</xref>, <xref ref-type="fig" rid="F10">10B</xref>): large, about same length as carapace, 2.37 times longer than broad; 5 setae on hand, all setae acuminate, ventrobasal seta shorter than others; movable finger with one medial seta. Cheliceral palm with moderate hispid granulation both ventral and dorsal side. Both fingers well provided with teeth, fixed finger with 12 teeth, distal one largest; movable finger with 10 retrorse continuous small teeth; galea weakly raised, keel-like (Fig. <xref ref-type="fig" rid="F10">10B</xref>). Rallum with 8 blades, the distal one longest and recumbent basally, with fine barbules and slightly set apart from the other blades, latter tightly grouped and with long pinnae, some of which are subdivided (Fig. <xref ref-type="fig" rid="F10">10D</xref>). <bold><italic>Pedipalp</italic></bold> (Figs <xref ref-type="fig" rid="F9">9A</xref>, <xref ref-type="fig" rid="F10">10E–G</xref>): surface of palpal segments smooth; chelal palm gradually constricted towards fingers; setae generally long and acuminate; femur 8.54, patella 2.73, chela 7.71, hand 3.10 times longer than broad; movable finger 1.45 times longer than hand and 0.58 times longer than chela, apodeme complex of movable finger strongly sclerotized. Femur and dorsal hand without tactile setae but with 1 lyrifissure distally at patella (Fig. <xref ref-type="fig" rid="F10">10E</xref>). Fixed chelal finger and hand with 8 trichobothria, movable chelal finger with 4 trichobothria, <italic><abbrev xmlns:xlink="http://www.w3.org/1999/xlink" xlink:title="interior basal trichobothrium" id="ABBRID0EBDAG" xlink:type="simple">ib</abbrev></italic> and <italic><abbrev xmlns:xlink="http://www.w3.org/1999/xlink" xlink:title="interior sub-basal trichobothrium" id="ABBRID0EGDAG" xlink:type="simple">isb</abbrev></italic> situated close together, submedially on dorsum of chelal hand; <italic><abbrev xmlns:xlink="http://www.w3.org/1999/xlink" xlink:title="exterior basal trichobothrium" id="ABBRID0ELDAG" xlink:type="simple">eb</abbrev></italic>, <italic><abbrev xmlns:xlink="http://www.w3.org/1999/xlink" xlink:title="exterior sub-basal trichobothrium" id="ABBRID0EQDAG" xlink:type="simple">esb</abbrev></italic> and <italic><abbrev xmlns:xlink="http://www.w3.org/1999/xlink" xlink:title="interior sub-terminal trichobothrium" id="ABBRID0EVDAG" xlink:type="simple">ist</abbrev></italic> forming a straight oblique row at base of fixed chelal finger; <italic><abbrev xmlns:xlink="http://www.w3.org/1999/xlink" xlink:title="interior terminal trichobothrium" id="ABBRID0E1DAG" xlink:type="simple">it</abbrev></italic> slightly distal to <italic><abbrev xmlns:xlink="http://www.w3.org/1999/xlink" xlink:title="exterior sub-terminal trichobothrium" id="ABBRID0E6DAG" xlink:type="simple">est</abbrev></italic>, situated subdistally; <italic><abbrev xmlns:xlink="http://www.w3.org/1999/xlink" xlink:title="exterior terminal trichobothrium" id="ABBRID0EEEAG" xlink:type="simple">et</abbrev></italic> slightly near to tip of fixed finger, very close to chelal teeth; <italic><abbrev xmlns:xlink="http://www.w3.org/1999/xlink" xlink:title="duplex trichobothria" id="ABBRID0EJEAG" xlink:type="simple">dx</abbrev></italic> situated distal to <italic><abbrev xmlns:xlink="http://www.w3.org/1999/xlink" xlink:title="exterior terminal trichobothrium" id="ABBRID0EOEAG" xlink:type="simple">et</abbrev></italic>; <italic><abbrev xmlns:xlink="http://www.w3.org/1999/xlink" xlink:title="sub-basal trichobothrium" id="ABBRID0ETEAG" xlink:type="simple">sb</abbrev></italic> situated closer to <italic><abbrev xmlns:xlink="http://www.w3.org/1999/xlink" xlink:title="sub-terminal trichobothrium" id="ABBRID0EYEAG" xlink:type="simple">st</abbrev></italic> than to <italic>b</italic>; <italic>b</italic> and <italic>t</italic> situated subdistally, <italic>b</italic> situated at same level as <italic><abbrev xmlns:xlink="http://www.w3.org/1999/xlink" xlink:title="exterior sub-terminal trichobothrium" id="ABBRID0EFFAG" xlink:type="simple">est</abbrev></italic>; <italic>t</italic> situated distal to <italic><abbrev xmlns:xlink="http://www.w3.org/1999/xlink" xlink:title="exterior sub-terminal trichobothrium" id="ABBRID0EMFAG" xlink:type="simple">est</abbrev></italic> and at same level as <italic><abbrev xmlns:xlink="http://www.w3.org/1999/xlink" xlink:title="interior terminal trichobothrium" id="ABBRID0ERFAG" xlink:type="simple">it</abbrev></italic> (Fig. <xref ref-type="fig" rid="F10">10F</xref>). Microsetae (chemosensory setae) absent on hand and both chelal fingers. Sensilla absent but with 1 lyrifissure between <italic>t</italic> and <italic>b</italic>, <italic><abbrev xmlns:xlink="http://www.w3.org/1999/xlink" xlink:title="interior terminal trichobothrium" id="ABBRID0E5FAG" xlink:type="simple">it</abbrev></italic> and <italic><abbrev xmlns:xlink="http://www.w3.org/1999/xlink" xlink:title="exterior sub-terminal trichobothrium" id="ABBRID0EDGAG" xlink:type="simple">est</abbrev></italic>, respectively (Fig. <xref ref-type="fig" rid="F10">10G</xref>). Both chelal fingers with a row of teeth, homodentate, spaced regularly along the margin, larger teeth present in the middle of the row, becoming smaller distally and proximally: fixed finger with 24 large, erect, well-spaced teeth, without intercalary teeth; movable finger with 10 small (slightly smaller than the teeth on fixed finger), retrorse, serrated and well-spaced teeth; fixed finger also with a modified accessory tooth on dorso-antiaxial face (<italic><abbrev xmlns:xlink="http://www.w3.org/1999/xlink" xlink:title="modified tooth" id="ABBRID0EMGAG" xlink:type="simple">td</abbrev></italic>) (Fig. <xref ref-type="fig" rid="F10">10F, G</xref>). Chelal fingers gently curved in dorsal view. <bold><italic>Opisthosoma</italic></bold>: generally typical; pleural membrane finely granulate. Tergites and sternites undivided; setae uniseriate and acuminate. Tergal chaetotaxy I–XII: 2: 2: 4: 4: 4: 4: 4: 5: 5: 4: T2T: 0; tergites VIII and IX each with an unpaired median seta. Sternal chaetotaxy IV–XII: 13: 11: 9: 9: 9: 9: 9: 0: 2; sternites IV–X with unpaired median seta. Anterior genital operculum with 9 setae, genital opening slit-like, with 15 marginal setae on each side (Fig. <xref ref-type="fig" rid="F9">9D</xref>). <bold><italic>Legs</italic></bold> (Fig. <xref ref-type="fig" rid="F10">10H, I</xref>): generally typical, long and slender. Fine granulation present on anterodorsal faces of trochanter IV and patella IV. Femur of leg I 1.88 times longer than patella and with 1 lyrifissure at the base of femur; tarsus 2.23 times longer than tibia. Femoropatella of leg IV 3.76 times longer than deep; tibia 6.33 times longer than deep; with tactile setae on both tarsal segments: basitarsus 3.57 times longer than deep, with basal tactile setae (TS = 0.24), telotarsus 12.80 times longer than deep and 2.56 times longer than basitarsus (TS = 0.41). Setae of leg I (trochanter to tibia) 3: 11: 11: 14, setae of leg IV (trochanter to basitarsus) 2: 3: 6: 14: 10. Arolium slightly shorter than the claws, not divided; claws simple. <bold><italic>Dimensions of male holotype</italic></bold> (length/width or, in the case of the legs, length/depth in mm; ratios in parentheses). Body length 1.78. Pedipalps: trochanter 0.29/0.16 (1.81), femur 1.11/0.13 (8.54), patella 0.41/0.15 (2.73), chela 1.62/0.21 (7.71), hand length 0.65/0.21 (3.10), movable finger length 0.94. Chelicera 0.64/0.27 (2.37), movable finger length 0.34. Carapace 0.59/0.58 (1.02). Leg I: trochanter 0.17/0.11 (1.55), femur 0.60/0.07 (8.57), patella 0.32/0.07 (4.57), tibia 0.30/0.05 (6.00), tarsus 0.67/0.04 (16.75). Leg IV: trochanter 0.21/0.14 (1.50), femoropatella 0.79/0.21 (3.76), tibia 0.57/0.09 (6.33), basitarsus 0.25/0.07 (3.57), telotarsus 0.64/0.05 (12.80).</p><fig id="F8" position="float" orientation="portrait"><object-id xmlns:xlink="http://www.w3.org/1999/xlink" content-type="doi" xlink:type="simple">10.3897/zookeys.1097.82527.figure8</object-id><object-id xmlns:xlink="http://www.w3.org/1999/xlink" content-type="arpha" xlink:type="simple">67EB9178-3E28-593C-B665-B2CADB344AE5</object-id><label>Figure 8.</label><caption><p><italic><tp:taxon-name><tp:taxon-name-part taxon-name-part-type="genus" reg="Lagynochthonius">Lagynochthonius</tp:taxon-name-part><tp:taxon-name-part taxon-name-part-type="species" reg="laoxueyanensis">laoxueyanensis</tp:taxon-name-part></tp:taxon-name></italic> sp. nov. <bold>A</bold> holotype male, dorsal view <bold>B</bold> paratype female, dorsal view. Scale bars: 0.5 mm.</p></caption><graphic xmlns:xlink="http://www.w3.org/1999/xlink" xlink:href="zookeys-1097-065-g008.jpg" position="float" orientation="portrait" xlink:type="simple" id="oo_674774.jpg"><uri content-type="original_file" xlink:type="simple">https://binary.pensoft.net/fig/674774</uri></graphic></fig><p><bold>Adult females</bold> (Figs <xref ref-type="fig" rid="F7">7</xref>, <xref ref-type="fig" rid="F8">8B</xref>, <xref ref-type="fig" rid="F9">9E</xref>). Mostly same as males. Anterior genital operculum with 9 setae plus 10–12 setae on posterior margin. Body length 2.00–2.05. Pedipalps: trochanter 0.30–0.32/0.17–0.18 (1.76–1.78), femur 1.17/0.14–0.15 (7.80–8.36), patella 0.40–0.41/0.17 (2.35–2.41), chela 1.65–1.66/0.23–0.24 (6.88–7.22), hand length 0.66–0.70/0.23–0.24 (2.75–3.04), movable finger length 0.95–0.98. Chelicera 0.68–0.70/0.29–0.30 (2.33–2.34), movable finger length 0.36–0.37. Carapace 0.62/0.61 (1.02). Leg I: trochanter 0.18–0.20/0.13 (1.38–1.54), femur 0.61/0.07 (8.71), patella 0.32–0.33/0.07 (4.57–4.71), tibia 0.30/0.06 (5.00), tarsus 0.68–0.69/0.05 (13.60–13.80). Leg IV: trochanter 0.22–0.24/0.13–0.14 (1.69–1.71), femoropatella 0.81–0.82/0.21 (3.86–3.90), tibia 0.60–0.61/0.09–0.10 (6.10–6.67), basitarsus 0.26–0.27/0.06 (4.33–4.50), telotarsus 0.69/0.05 (13.80).</p><fig id="F9" position="float" orientation="portrait"><object-id xmlns:xlink="http://www.w3.org/1999/xlink" content-type="doi" xlink:type="simple">10.3897/zookeys.1097.82527.figure9</object-id><object-id xmlns:xlink="http://www.w3.org/1999/xlink" content-type="arpha" xlink:type="simple">F2293FF0-AA12-52EE-BA22-790C265459F0</object-id><label>Figure 9.</label><caption><p><italic><tp:taxon-name><tp:taxon-name-part taxon-name-part-type="genus" reg="Lagynochthonius">Lagynochthonius</tp:taxon-name-part><tp:taxon-name-part taxon-name-part-type="species" reg="laoxueyanensis">laoxueyanensis</tp:taxon-name-part></tp:taxon-name></italic> sp. nov., holotype male (<bold>A–D</bold>), paratype female (<bold>E</bold>) <bold>A</bold> chelal fingers (lateral view) <bold>B</bold> carapace (dorsal view) <bold>C</bold> left chelicera (dorsal view) <bold>D</bold> male genital area (ventral view) <bold>E</bold> female genital area (ventral view). Scale bars: 0.1 mm.</p></caption><graphic xmlns:xlink="http://www.w3.org/1999/xlink" xlink:href="zookeys-1097-065-g009.jpg" position="float" orientation="portrait" xlink:type="simple" id="oo_674775.jpg"><uri content-type="original_file" xlink:type="simple">https://binary.pensoft.net/fig/674775</uri></graphic></fig></tp:treatment-sec><tp:treatment-sec sec-type="remarks" id="SECID0EXJAG"><title>Remarks.</title><p>Of all <italic><tp:taxon-name><tp:taxon-name-part taxon-name-part-type="genus" reg="Lagynochthonius">Lagynochthonius</tp:taxon-name-part></tp:taxon-name></italic> species found in hypogean environments around the world, only three species, <italic><tp:taxon-name><tp:taxon-name-part taxon-name-part-type="genus" reg="Lagynochthonius">L.</tp:taxon-name-part><tp:taxon-name-part taxon-name-part-type="species" reg="bailongtanensis">bailongtanensis</tp:taxon-name-part></tp:taxon-name></italic> Li, Liu &amp; Shi, 2019 (from China), <italic><tp:taxon-name><tp:taxon-name-part taxon-name-part-type="genus" reg="Lagynochthonius">L.</tp:taxon-name-part><tp:taxon-name-part taxon-name-part-type="species" reg="typhlus">typhlus</tp:taxon-name-part></tp:taxon-name></italic> Muchmore, 1991 (from Jamaica) and <italic><tp:taxon-name><tp:taxon-name-part taxon-name-part-type="genus" reg="Lagynochthonius">L.</tp:taxon-name-part><tp:taxon-name-part taxon-name-part-type="species" reg="curvidigitatus">curvidigitatus</tp:taxon-name-part></tp:taxon-name></italic> Mahnert, 1997 (from Spain), have no eyes, and are all highly troglomorphic species. <italic><tp:taxon-name><tp:taxon-name-part taxon-name-part-type="genus" reg="Lagynochthonius">Lagynochthonius</tp:taxon-name-part><tp:taxon-name-part taxon-name-part-type="species" reg="laoxueyanensis">laoxueyanensis</tp:taxon-name-part></tp:taxon-name></italic> sp. nov. is most similar to <italic><tp:taxon-name><tp:taxon-name-part taxon-name-part-type="genus" reg="Lagynochthonius">L.</tp:taxon-name-part><tp:taxon-name-part taxon-name-part-type="species" reg="typhlus">typhlus</tp:taxon-name-part></tp:taxon-name></italic> in having only 2 setae on tergites I–II, but the latter has intercalary teeth on the chelal fingers and a smaller body size (1.28 vs. 2.00–2.05 mm in females). <italic><tp:taxon-name><tp:taxon-name-part taxon-name-part-type="genus" reg="Lagynochthonius">Lagynochthonius</tp:taxon-name-part><tp:taxon-name-part taxon-name-part-type="species" reg="laoxueyanensis">laoxueyanensis</tp:taxon-name-part></tp:taxon-name></italic> sp. nov. can be easily separated from <italic><tp:taxon-name><tp:taxon-name-part taxon-name-part-type="genus" reg="Lagynochthonius">L.</tp:taxon-name-part><tp:taxon-name-part taxon-name-part-type="species" reg="bailongtanensis">bailongtanensis</tp:taxon-name-part></tp:taxon-name></italic> by its smaller body size (<italic><tp:taxon-name><tp:taxon-name-part taxon-name-part-type="genus" reg="Lagynochthonius">L.</tp:taxon-name-part><tp:taxon-name-part taxon-name-part-type="species" reg="laoxueyanensis">laoxueyanensis</tp:taxon-name-part></tp:taxon-name></italic> 1.78 mm in male, 2.00–2.05 mm in females; while <italic><tp:taxon-name><tp:taxon-name-part taxon-name-part-type="genus" reg="Lagynochthonius">L.</tp:taxon-name-part><tp:taxon-name-part taxon-name-part-type="species" reg="bailongtanensis">bailongtanensis</tp:taxon-name-part></tp:taxon-name></italic> is 2.55–2.92 mm in males, 2.72–2.95 mm in females), the number of setae on the anterior tergites (tergites I–II with 2 setae in <italic><tp:taxon-name><tp:taxon-name-part taxon-name-part-type="genus" reg="Lagynochthonius">L.</tp:taxon-name-part><tp:taxon-name-part taxon-name-part-type="species" reg="laoxueyanensis">laoxueyanensis</tp:taxon-name-part></tp:taxon-name></italic>, but 4 in <italic><tp:taxon-name><tp:taxon-name-part taxon-name-part-type="genus" reg="Lagynochthonius">L.</tp:taxon-name-part><tp:taxon-name-part taxon-name-part-type="species" reg="bailongtanensis">bailongtanensis</tp:taxon-name-part></tp:taxon-name></italic>), the shape of epistome (pointed and small in <italic><tp:taxon-name><tp:taxon-name-part taxon-name-part-type="genus" reg="Lagynochthonius">L.</tp:taxon-name-part><tp:taxon-name-part taxon-name-part-type="species" reg="laoxueyanensis">laoxueyanensis</tp:taxon-name-part></tp:taxon-name></italic>, but obtuse and inconspicuous in <italic><tp:taxon-name><tp:taxon-name-part taxon-name-part-type="genus" reg="Lagynochthonius">L.</tp:taxon-name-part><tp:taxon-name-part taxon-name-part-type="species" reg="bailongtanensis">bailongtanensis</tp:taxon-name-part></tp:taxon-name></italic>) and the number of setae on the pedipalpal coxa (3 setae in <italic><tp:taxon-name><tp:taxon-name-part taxon-name-part-type="genus" reg="Lagynochthonius">L.</tp:taxon-name-part><tp:taxon-name-part taxon-name-part-type="species" reg="laoxueyanensis">laoxueyanensis</tp:taxon-name-part></tp:taxon-name></italic>, but 5 in <italic><tp:taxon-name><tp:taxon-name-part taxon-name-part-type="genus" reg="Lagynochthonius">L.</tp:taxon-name-part><tp:taxon-name-part taxon-name-part-type="species" reg="bailongtanensis">bailongtanensis</tp:taxon-name-part></tp:taxon-name></italic>). <italic><tp:taxon-name><tp:taxon-name-part taxon-name-part-type="genus" reg="Lagynochthonius">Lagynochthonius</tp:taxon-name-part><tp:taxon-name-part taxon-name-part-type="species" reg="laoxueyanensis">laoxueyanensis</tp:taxon-name-part></tp:taxon-name></italic> sp. nov. can be easily separated from <italic><tp:taxon-name><tp:taxon-name-part taxon-name-part-type="genus" reg="Lagynochthonius">L.</tp:taxon-name-part><tp:taxon-name-part taxon-name-part-type="species" reg="curvidigitatus">curvidigitatus</tp:taxon-name-part></tp:taxon-name></italic> by the presence of a pair of curved chelal fingers in the latter and the number of setae on tergites I–II (<italic><tp:taxon-name><tp:taxon-name-part taxon-name-part-type="genus" reg="Lagynochthonius">L.</tp:taxon-name-part><tp:taxon-name-part taxon-name-part-type="species" reg="laoxueyanensis">laoxueyanensis</tp:taxon-name-part></tp:taxon-name></italic> with 2 and 2 setae, respectively, but <italic><tp:taxon-name><tp:taxon-name-part taxon-name-part-type="genus" reg="Lagynochthonius">L.</tp:taxon-name-part><tp:taxon-name-part taxon-name-part-type="species" reg="curvidigitatus">curvidigitatus</tp:taxon-name-part></tp:taxon-name></italic> with 3 and 4 setae, respectively) (<xref ref-type="bibr" rid="B21">Muchmore 1991</xref>; <xref ref-type="bibr" rid="B15">Mahnert 1997</xref>; <xref ref-type="bibr" rid="B4">Edward and Harvey 2008</xref>; <xref ref-type="bibr" rid="B18">Mahnert 2011</xref>; <xref ref-type="bibr" rid="B14">Li et al. 2019</xref>).</p><fig id="F10" position="float" orientation="portrait"><object-id xmlns:xlink="http://www.w3.org/1999/xlink" content-type="doi" xlink:type="simple">10.3897/zookeys.1097.82527.figure10</object-id><object-id xmlns:xlink="http://www.w3.org/1999/xlink" content-type="arpha" xlink:type="simple">931F13C9-2D53-5B68-91CD-CC9F72AEC6D4</object-id><label>Figure 10.</label><caption><p><italic><tp:taxon-name><tp:taxon-name-part taxon-name-part-type="genus" reg="Lagynochthonius">Lagynochthonius</tp:taxon-name-part><tp:taxon-name-part taxon-name-part-type="species" reg="laoxueyanensis">laoxueyanensis</tp:taxon-name-part></tp:taxon-name></italic> sp. nov., holotype male <bold>A</bold> carapace (dorsal view) with a detail of anterior margin <bold>B</bold> left chelicera (dorsal view) with details of teeth and tip of movable finger <bold>C</bold> coxal spines on coxae II (ventral view) <bold>D</bold> rallum <bold>E</bold> left pedipalp (minus chela, dorsal view) <bold>F</bold> left chela (lateral view) with details of teeth and with trichobothrial pattern (abbreviations explained in Material and methods) <bold>G</bold> finger tips of chela (lateral view) with detail of modified tooth <bold>H</bold> leg I without trochanter (lateral view) <bold>I</bold> leg IV (lateral view). Scale bars: 0.25 mm (<bold>A, B, E, F, H, I</bold>); 0.10 mm (<bold>C, D, G</bold>).</p></caption><graphic xmlns:xlink="http://www.w3.org/1999/xlink" xlink:href="zookeys-1097-065-g010.jpg" position="float" orientation="portrait" xlink:type="simple" id="oo_674776.jpg"><uri content-type="original_file" xlink:type="simple">https://binary.pensoft.net/fig/674776</uri></graphic></fig></tp:treatment-sec><tp:treatment-sec sec-type="distribution" id="SECID0EXSAG"><title>Distribution.</title><p>This species is only known from the type locality, Laoxueyan Cave (Figs <xref ref-type="fig" rid="F1">1B</xref>, <xref ref-type="fig" rid="F11">11</xref>) which is located about 4 km southeast of Liuzhao Village (Yanshan County). The entrance of the cave is slit-shaped (18 m high and 4 m wide), and the total length of the cave is 88.5 m, and the vertical height of the cave is about 30 m. A descent access leads to the bottom of the cave. The bottom of the cave is a large space, covered with gravel, temperature around 13 °C, humidity over 90%. All of the specimens were collected from ground crevices near the end of the cave.</p><fig id="F11" position="float" orientation="portrait"><object-id xmlns:xlink="http://www.w3.org/1999/xlink" content-type="doi" xlink:type="simple">10.3897/zookeys.1097.82527.figure11</object-id><object-id xmlns:xlink="http://www.w3.org/1999/xlink" content-type="arpha" xlink:type="simple">7A0C08BB-EAFC-5FD0-8ABF-9358D54812CB</object-id><label>Figure 11.</label><caption><p>Laoxueyan Cave, type locality of <italic><tp:taxon-name><tp:taxon-name-part taxon-name-part-type="genus" reg="Lagynochthonius">Lagynochthonius</tp:taxon-name-part><tp:taxon-name-part taxon-name-part-type="species" reg="laoxueyanensis">laoxueyanensis</tp:taxon-name-part></tp:taxon-name></italic> sp. nov. <bold>A</bold> entrance <bold>B</bold> the only access to the deepest part of the cave <bold>C</bold> inside the cave entrance <bold>D</bold> area where <italic><tp:taxon-name><tp:taxon-name-part taxon-name-part-type="genus" reg="Lagynochthonius">L.</tp:taxon-name-part><tp:taxon-name-part taxon-name-part-type="species" reg="laoxueyanensis">laoxueyanensis</tp:taxon-name-part></tp:taxon-name></italic> specimens were collected.</p></caption><graphic xmlns:xlink="http://www.w3.org/1999/xlink" xlink:href="zookeys-1097-065-g011.jpg" position="float" orientation="portrait" xlink:type="simple" id="oo_674777.jpg"><uri content-type="original_file" xlink:type="simple">https://binary.pensoft.net/fig/674777</uri></graphic></fig></tp:treatment-sec><tp:treatment-sec><!--Section generated to contain objects referenced in tp:taxon-treatment.--><fig id="F1" position="float" orientation="portrait"><object-id xmlns:xlink="http://www.w3.org/1999/xlink" content-type="doi" xlink:type="simple">10.3897/zookeys.1097.82527.figure1</object-id><object-id xmlns:xlink="http://www.w3.org/1999/xlink" content-type="arpha" xlink:type="simple">8C0AD6B3-2A0E-5302-BC1C-779510C56F6A</object-id><label>Figure 1.</label><caption><p>Study area, general cave locations, and type locality for each species, Yunnan Province, China <bold>A</bold> Biyu Cave, <italic><tp:taxon-name><tp:taxon-name-part taxon-name-part-type="genus" reg="Tyrannochthonius">Tyrannochthonius</tp:taxon-name-part><tp:taxon-name-part taxon-name-part-type="species" reg="pandus">pandus</tp:taxon-name-part></tp:taxon-name></italic> sp. nov. <bold>B</bold> Laoxueyan Cave, <italic><tp:taxon-name><tp:taxon-name-part taxon-name-part-type="genus" reg="Lagynochthonius">Lagynochthonius</tp:taxon-name-part><tp:taxon-name-part taxon-name-part-type="species" reg="laoxueyanensis">laoxueyanensis</tp:taxon-name-part></tp:taxon-name></italic> sp. nov.</p></caption><graphic xmlns:xlink="http://www.w3.org/1999/xlink" xlink:href="zookeys-1097-065-g001.jpg" position="float" orientation="portrait" xlink:type="simple" id="oo_674767.jpg"><uri content-type="original_file" xlink:type="simple">https://binary.pensoft.net/fig/674767</uri></graphic></fig></tp:treatment-sec><ref-list><ref id="B21"><mixed-citation xmlns:xlink="http://www.w3.org/1999/xlink" xlink:type="simple"><person-group><name name-style="western"><surname>Muchmore</surname><given-names>WB</given-names></name></person-group> (<year>1991</year>) <article-title>Pseudoscorpions from Florida and the Caribbean area. 14. New species of <italic><tp:taxon-name><tp:taxon-name-part taxon-name-part-type="genus">Tyrannochthonius</tp:taxon-name-part></tp:taxon-name></italic> and <italic><tp:taxon-name><tp:taxon-name-part taxon-name-part-type="genus">Lagynochthonius</tp:taxon-name-part></tp:taxon-name></italic> from caves in Jamacia [sic], with discussion of the genera (<tp:taxon-name><tp:taxon-name-part taxon-name-part-type="family">Chthoniidae</tp:taxon-name-part></tp:taxon-name>).</article-title><source>The Florida Entomologist</source><volume>74</volume>(<issue>1</issue>): <fpage>110</fpage>–<lpage>121</lpage>. <ext-link xlink:type="simple" ext-link-type="doi" xlink:href="10.2307/3495247">https://doi.org/10.2307/3495247</ext-link></mixed-citation></ref><ref id="B15"><mixed-citation xmlns:xlink="http://www.w3.org/1999/xlink" xlink:type="simple"><person-group><name name-style="western"><surname>Mahnert</surname><given-names>V</given-names></name></person-group> (<year>1997</year>) <article-title>New species and records of pseudoscorpions (<tp:taxon-name><tp:taxon-name-part taxon-name-part-type="class">Arachnida</tp:taxon-name-part></tp:taxon-name>, <tp:taxon-name><tp:taxon-name-part taxon-name-part-type="order">Pseudoscorpiones</tp:taxon-name-part></tp:taxon-name>) from the Canary Islands.</article-title><source>Revue Suisse de Zoologie</source><volume>104</volume>: <fpage>559</fpage>–<lpage>585</lpage>. <ext-link xlink:type="simple" ext-link-type="doi" xlink:href="10.5962/bhl.part.80011">https://doi.org/10.5962/bhl.part.80011</ext-link></mixed-citation></ref><ref id="B4"><mixed-citation xmlns:xlink="http://www.w3.org/1999/xlink" xlink:type="simple"><person-group><name name-style="western"><surname>Edward</surname><given-names>KL</given-names></name><name name-style="western"><surname>Harvey</surname><given-names>MS</given-names></name></person-group> (<year>2008</year>) <article-title>Short-range endemism in hypogean environments: the pseudoscorpion genera <italic><tp:taxon-name><tp:taxon-name-part taxon-name-part-type="genus">Tyrannochthonius</tp:taxon-name-part></tp:taxon-name></italic> and <italic><tp:taxon-name><tp:taxon-name-part taxon-name-part-type="genus">Lagynochthonius</tp:taxon-name-part></tp:taxon-name></italic> (<tp:taxon-name><tp:taxon-name-part taxon-name-part-type="order">Pseudoscorpiones</tp:taxon-name-part></tp:taxon-name>: <tp:taxon-name><tp:taxon-name-part taxon-name-part-type="family">Chthoniidae</tp:taxon-name-part></tp:taxon-name>) in the semiarid zone of Western Australia.</article-title><source>Invertebrate Systematics</source><volume>22</volume>(<issue>2</issue>): <fpage>259</fpage>–<lpage>293</lpage>. <ext-link xlink:type="simple" ext-link-type="doi" xlink:href="10.1071/IS07025">https://doi.org/10.1071/IS07025</ext-link></mixed-citation></ref><ref id="B18"><mixed-citation xmlns:xlink="http://www.w3.org/1999/xlink" xlink:type="simple"><person-group><name name-style="western"><surname>Mahnert</surname><given-names>V</given-names></name></person-group> (<year>2011</year>) <article-title>A nature’s treasury: Pseudoscorpion diversity of the Canary Islands, with the description of nine new species (<tp:taxon-name><tp:taxon-name-part taxon-name-part-type="order">Pseudoscorpiones</tp:taxon-name-part></tp:taxon-name>, <tp:taxon-name><tp:taxon-name-part taxon-name-part-type="family">Chthoniidae</tp:taxon-name-part></tp:taxon-name>, <tp:taxon-name><tp:taxon-name-part taxon-name-part-type="family">Cheiridiidae</tp:taxon-name-part></tp:taxon-name>) and new records.</article-title><source>Revista Iberica de Aracnologia</source><volume>19</volume>: <fpage>27</fpage>–<lpage>45</lpage>.</mixed-citation></ref><ref id="B14"><mixed-citation xmlns:xlink="http://www.w3.org/1999/xlink" xlink:type="simple"><person-group><name name-style="western"><surname>Li</surname><given-names>YC</given-names></name><name name-style="western"><surname>Liu</surname><given-names>H</given-names></name><name name-style="western"><surname>Shi</surname><given-names>AM</given-names></name></person-group> (<year>2019</year>) <article-title>A new cave-dwelling species of <italic><tp:taxon-name><tp:taxon-name-part taxon-name-part-type="genus">Lagynochthonius</tp:taxon-name-part></tp:taxon-name></italic> (<tp:taxon-name><tp:taxon-name-part taxon-name-part-type="class">Arachnida</tp:taxon-name-part></tp:taxon-name>: <tp:taxon-name><tp:taxon-name-part taxon-name-part-type="order">Pseudoscorpiones</tp:taxon-name-part></tp:taxon-name>: <tp:taxon-name><tp:taxon-name-part taxon-name-part-type="family">Chthoniidae</tp:taxon-name-part></tp:taxon-name>) from Yunnan Province, China.</article-title><source>Zootaxa</source><volume>4571</volume>(<issue>1</issue>): <fpage>28</fpage>–<lpage>34</lpage>. <ext-link xlink:type="simple" ext-link-type="doi" xlink:href="10.11646/zootaxa.4571.1.2">https://doi.org/10.11646/zootaxa.4571.1.2</ext-link></mixed-citation></ref></ref-list></tp:taxon-treatment>
